# Supplementary material for: Genome-Wide Identification and Expression Analyses of the Cotton AGO Genes and Their Potential Roles in Fiber Development and Stress Response
Source: Genes (Basel). 2022 Aug 20;13(8):1492. doi: 10.3390/genes13081492 (PMC9408788; doi:10.3390/genes13081492)
Supplement: Supplementary file 1 [file genes-13-01492-s001.zip › Table S1.xlsx]

## Sheet: Sheet1
AGO genes	Forward Primer (5'-3')	Reverse Primer (5'-3')	Length of PCR product (bp)
GhAGO1a	CTGGTTCCACAGTCCCAGCAAA	AACTGCTGTTGTGACGTACCCC	80
GhAGO1b	GCCTCTCAAGATTGGCCAGAGG	TCGCTGACACCATCCCTGTAGA	215
GhAGO2a	CGGTGCACAAAACCGGTATCTC	TCATTGCCTGGTAGTACAGCCG	88
GhAGO2d	GCACGGTGCACAAAACCAGTAT	CTGGTAGTACAGCCACCCCCTA	84
GhAGO4a	CGAGGCAGAAACCTCAGGAAAGG	TTGCCCACTCTCAACCTTGGTG	163
GhAGO5b	ATGTTCGCAGAGAACTGGCGTT	TCACAAGCTCCGCACAGAAGTC	222
GhAGO5d	AAGCGAATTTGTGAGACGGAGC	AAGCGGAATTCTCCAGTGAGGC	168
GhAGO7a	AGGTGCACCAAGCCAGTTTCAT	ACCGCTCAAGGTAAAGTCTGCC	85
GhAGO7b	AACGAGAATAGAACGGTGGGCG	AAAGATCCCCAGCTGCTCACAC	115
GhAGO7c	CAGGACTTTCAAGGGCGGGAAT	AGCTGCAAAGGTATTGGACGGG	159
GhAGO7d	GGTTGCCAAAGACCAAAAGAGCG	CTCTTCAGCCTGGTTGCCACTT	90
GhAGO10b	GCCTTCATTGAGCCACTCCCTG	CGACTTTCACTCCTCTGAGTGCC	127
GhPNH1a	CACGCGATCCGTTTCTGTTGTG	AAGGCCGAACCGATGAACCATT	143
GhPNH1d	ATGGCACAATTGCGCAACCTTC	CCGCGAGTTCTCTTAACACCGT	92
