# Supplementary material for: Genome-Wide Identification and Expression Analyses of the Cotton AGO Genes and Their Potential Roles in Fiber Development and Stress Response
Source: Genes (Basel). 2022 Aug 20;13(8):1492. doi: 10.3390/genes13081492 (PMC9408788; doi:10.3390/genes13081492)
Supplement: Supplementary file 1 [file genes-13-01492-s001.zip › Table S2.xlsx]

## Sheet: Sheet1
Gene Name	Arabidopsis thaliana ID	Gene Name	Oryza sativa ID	Gene Name	Gossypium hirsutum ID	Gene Name	Gossypium arboreum ID	Gene Name	Gossypium raimondii ID
AtAGO1	AT1G48410.2	OsAGO15	LOC_Os01g16850.1	GhAGO1a	Ghir_A09G018080.1	GaPNH1	Ga05G0216.1	GrAGO6	Gorai.001G195700.1
AtAGO2	AT1G31280.1	OsAGO4a	LOC_Os01g16870.1	GhAGO1b	Ghir_A12G028610.1	GaAGO4a	Ga05G1074.1	GrAGO4a	Gorai.004G228100.1
AtAGO3	AT1G31290.1	OsAGO17	LOC_Os02g07310.1	GhAGO1c	Ghir_D05G038580.1	GaAGO7a	Ga05G3342.1	GrAGO5a	Gorai.006G103000.1
AtAGO4	AT2G27040.1	OsAGO1a	LOC_Os02g45070.1	GhAGO1d	Ghir_D09G017530.1	GaAGO1a	Ga05G4209.1	GrAGO5b	Gorai.006G103100.1
AtAGO5	AT2G27880.1	OsAGO1c	LOC_Os02g58490.1	GhAGO1e	Ghir_D12G028760.1	GaAGO2	Ga06G1729.1	GrAGO1a	Gorai.006G189400.1
AtAGO6	AT2G32940.1	SHL4	LOC_Os03g33650.1	GhAGO2a	Ghir_A06G015210.1	GaAGO6	Ga07G1817.1	GrAGO10a	Gorai.006G243200.1
AtAGO7	AT1G69440.1	OsAGO12	LOC_Os03g47820.1	GhAGO2d	Ghir_D06G016080.1	GaAGO4b	Ga08G2311.1	GrAGO1b	Gorai.008G294100.1
AtAGO8	AT5G21030.1	OsAGO11	LOC_Os03g47830.1	GhAGO4a	Ghir_A05G010400.1	GaAGO5a	Ga09G1032.1	GrPNH1	Gorai.009G021900.1
AtAGO9	AT5G21150.1	OsAGO13	LOC_Os03g57560.1	GhAGO4b	Ghir_A08G020640.1	GaAGO5b	Ga09G1034.1	GrAGO4b	Gorai.009G105600.1
AtAGO10	AT5G43810.1	OsMEL1	LOC_Os03g58600.1	GhAGO4c	Ghir_D05G010110.1	GaAGO1b	Ga09G1869.1	GrAGO7a	Gorai.009G325500.1
		OsAGO4b	LOC_Os04g06770.1	GhAGO4d	Ghir_D08G021430.1	GaAGO10a	Ga09G2511.1	GrAGO1c	Gorai.009G446700.1
		OsAGO1b	LOC_Os04g47870.1	GhAGO5a	Ghir_A09G009510.1	GaAGO10b	Ga10G1375.1	GrAGO2	Gorai.010G171800.1
		OsAGO2	LOC_Os04g52540.1	GhAGO5b	Ghir_A09G009520.1	GaAGO1c	Ga12G0044.1	GrAGO10b	Gorai.011G166600.1
		OsAGO3	LOC_Os04g52550.1	GhAGO5c	Ghir_D09G009180.1	GaAGO7b	Ga13G0926.1	GrAGO7b	Gorai.013G089400.1
		OsPNH1	LOC_Os06g39640.1	GhAGO5d	Ghir_D09G009190.1
		OsAGO1d	LOC_Os06g51310.1	GhAGO5e	Ghir_D09G025830.1
		OsAGO14	LOC_Os07g09020.1	GhAGO6a	Ghir_A07G017620.1
		OsAGO16	LOC_Os07g16224.1	GhAGO6d	Ghir_D07G018390.1
		OsAGO18	LOC_Os07g28850.1	GhAGO7a	Ghir_A13G007840.1
				GhAGO7b	Ghir_A13G011970.1
				GhAGO7c	Ghir_D05G031350.1
				GhAGO7d	Ghir_D13G008160.1
				GhAGO10a	Ghir_A09G023430.1
				GhAGO10b	Ghir_A10G011860.1
				GhAGO10c	Ghir_D09G022670.1
				GhAGO10d	Ghir_D10G015840.1
				GhPNH1a	Ghir_A05G002110.1
				GhPNH1d	Ghir_D05G002270.1
