# Supplementary material for: Genome-Wide Identification and Expression Analyses of the Cotton AGO Genes and Their Potential Roles in Fiber Development and Stress Response
Source: Genes (Basel). 2022 Aug 20;13(8):1492. doi: 10.3390/genes13081492 (PMC9408788; doi:10.3390/genes13081492)
Supplement: Supplementary file 1 [file genes-13-01492-s001.zip › Table S3.xlsx]

## Sheet: Sheet1
Gene Name	Gossypium hirsutum ID	Chromosome	Group	Length （a.a.)	MW (kDa)	pI	Exon	Subcellular localization
GhAGO1a	Ghir_A09G018080.1	A09	AGO1	1065	118.55	9.48	21	Nucleus
GhAGO1b	Ghir_A12G028610.1	A12	AGO1	1059	117.05	9.47	21	Nucleus
GhAGO1c	Ghir_D05G038580.1	D05	AGO1	990	110.22	9.34	20	Nucleus
GhAGO1d	Ghir_D09G017530.1	D09	AGO1	1027	113.86	9.38	22	Nucleus
GhAGO1e	Ghir_D12G028760.1	D12	AGO1	1059	117.32	9.43	21	Nucleus
GhAGO2a	Ghir_A06G015210.1	A06	ZIPPY	1002	112.57	9.22	4	Nucleus
GhAGO2d	Ghir_D06G016080.1	D06	ZIPPY	1028	115.62	9.28	3	Nucleus
GhAGO4a	Ghir_A05G010400.1	A05	AGO4	886	99.22	9.08	22	Nucleus
GhAGO4b	Ghir_A08G020640.1	A08	AGO4	878	98.55	9.17	22	Nucleus
GhAGO4c	Ghir_D05G010110.1	D05	AGO4	912	102.1	9.15	22	Nucleus
GhAGO4d	Ghir_D08G021430.1	D08	AGO4	913	101.95	8.98	22	Nucleus
GhAGO5a	Ghir_A09G009510.1	A09	MEL1	902	100.77	9.42	26	Nucleus
GhAGO5b	Ghir_A09G009520.1	A09	MEL1	991	110.06	9.59	22	Nucleus
GhAGO5c	Ghir_D09G009180.1	D09	MEL1	359	40.93	9.4	10	Nucleus
GhAGO5d	Ghir_D09G009190.1	D09	MEL1	947	105.4	9.37	22	Nucleus
GhAGO5e	Ghir_D09G025830.1	Scaffold635	MEL1	977	108.74	9.54	22	Nucleus
GhAGO6a	Ghir_A07G017620.1	A07	AGO4	898	100.76	9.12	22	Nucleus
GhAGO6d	Ghir_D07G018390.1	D07	AGO4	874	98.4	9.21	23	Nucleus
GhAGO7a	Ghir_A13G007840.1	A13	ZIPPY	1095	124.71	9.27	3	Nucleus
GhAGO7b	Ghir_A13G011970.1	A13	ZIPPY	1015	115.48	9.35	3	Nucleus
GhAGO7c	Ghir_D05G031350.1	D05	ZIPPY	1015	115.51	9.33	3	Nucleus
GhAGO7d	Ghir_D13G008160.1	D13	ZIPPY	988	112.55	9.42	4	Nucleus
GhAGO10a	Ghir_A09G023430.1	A09	AGO1	980	110.01	9.29	21	Nucleus
GhAGO10b	Ghir_A10G011860.1	A10	AGO1	971	108.86	9.23	21	Nucleus
GhAGO10c	Ghir_D09G022670.1	D09	AGO1	980	110.01	9.26	21	Nucleus
GhAGO10d	Ghir_D10G015840.1	D10	AGO1	1005	112.79	9.32	21	Nucleus
GhPNH1a	Ghir_A05G002110.1	A05	AGO1	917	103.7	9.08	22	Nucleus
GhPNH1d	Ghir_D05G002270.1	D05	AGO1	921	104.32	9.29	22	Nucleus
Gene Name	Gossypium arboreum ID	Chromosome	Group	Length （a.a.)	MW (kDa)	pI	Exon	Subcellular localization
GaAGO1a	Ga05G4209.1	A05	AGO1	956	106.91	9.25	24	Nucleus
GaAGO1b	Ga09G1869.1	A09	AGO1	1145	127.31	9.46	22	Nucleus
GaAGO1c	Ga12G0044.1	A12	AGO1	1062	117.71	9.49	23	Nucleus
GaAGO2	Ga06G1729.1	A06	ZIPPY	1026	115.38	9.24	3	Nucleus
GaAGO4a	Ga05G1074.1	A05	AGO4	912	102.01	9.15	22	Nucleus
GaAGO4b	Ga08G2311.1	A08	AGO4	913	101.94	8.98	22	Nucleus
GaAGO5a	Ga09G1032.1	A09	MEL1	938	104.3	9.42	22	Nucleus
GaAGO5b	Ga09G1034.1	A09	MEL1	1010	111.95	9.59	22	Nucleus
GaAGO6	Ga07G1817.1	A07	AGO4	931	104.89	9.33	23	Nucleus
GaAGO7a	Ga05G3342.1	A05	ZIPPY	1015	115.51	9.37	3	Nucleus
GaAGO7b	Ga13G0926.1	A13	ZIPPY	1006	114.5	9.36	3	Nucleus
GaAGO10a	Ga09G2511.1	A09	AGO1	980	109.98	9.29	21	Nucleus
GaAGO10b	Ga10G1375.1	A10	AGO1	994	111.66	9.27	21	Nucleus
GaPNH1	Ga05G0216.1	A05	AGO1	948	107.18	9.18	22	Nucleus
Gene Name	Gossypium raimondii ID	Chromosome	Group	Length （a.a.)	MW (kDa)	pI	Exon	Subcellular localization
GrAGO1a	Gorai.006G189400.1	D06	AGO1	1053	116.75	9.37	21	Nucleus
GrAGO1b	Gorai.008G294100.1	D08	AGO1	1080	119.48	9.38	22	Nucleus
GrAGO1c	Gorai.009G446700.1	D09	AGO1	1034	115.02	9.3	21	Nucleus
GrAGO2	Gorai.010G171800.1	D10	ZIPPY	1028	115.56	9.27	3	Nucleus
GrAGO4a	Gorai.004G228100.1	D04	AGO4	913	101.97	8.98	22	Nucleus
GrAGO4b	Gorai.009G105600.1	D09	AGO4	912	102.09	9.15	22	Nucleus
GrAGO5a	Gorai.006G103000.1	D06	MEL1	977	108.68	9.61	22	Nucleus
GrAGO5b	Gorai.006G103100.1	D06	MEL1	939	104.3	9.33	23	Nucleus
GrAGO6	Gorai.001G195700.1	D01	AGO4	898	100.89	9.2	22	Nucleus
GrAGO7a	Gorai.009G325500.1	D09	ZIPPY	1015	115.45	9.33	3	Nucleus
GrAGO7b	Gorai.013G089400.1	D13	ZIPPY	1006	114.63	9.34	3	Nucleus
GrAGO10a	Gorai.006G243200.1	D06	AGO1	953	106.84	9.29	22	Nucleus
GrAGO10b	Gorai.011G166600.1	D11	AGO1	995	111.61	9.29	21	Nucleus
GrPNH1	Gorai.009G021900.1	D09	AGO1	937	105.9	9.18	21	Nucleus
