# Supplementary material for: Genome-Wide Identification and Expression Analyses of the Cotton AGO Genes and Their Potential Roles in Fiber Development and Stress Response
Source: Genes (Basel). 2022 Aug 20;13(8):1492. doi: 10.3390/genes13081492 (PMC9408788; doi:10.3390/genes13081492)
Supplement: Supplementary file 1 [file genes-13-01492-s001.zip › Table S4.xlsx]

## Sheet: Sheet1
Duplication pair	Duplication type	Ka	Ks	Ka/Ks	Duplication date (Mya)
GhPNH1a/GhPNH1d	Segmental	0.019055	0.0525794	0.362404	10.111
GhAGO4a/GhAGO4d	Segmental	0.0660821	0.748955	0.0882323	144.03
GhAGO4a/GhAGO4b	Segmental	0.0639539	0.730036	0.0876037	140.392
GhAGO4a/GhAGO4c	Segmental	0.00342774	0.0542763	0.0631535	10.438
GhAGO2a/GhAGO2d	Segmental	0.0257231	0.0346215	0.742981	6.658
GhAGO6a/GhAGO6d	Segmental	0.00901626	0.0488182	0.18469	9.388
GhAGO4b/GhAGO4c	Segmental	0.0629134	0.735506	0.0855376	141.443
GhAGO4b/GhAGO4d	Segmental	0.00500023	0.0552848	0.0904449	10.632
GhAGO5a/GhAGO5c	Segmental	0.0742119	0.0864343	0.858592	16.622
GhAGO1a/GhAGO1e	Segmental	0.0905253	0.417299	0.216931	80.25
GhAGO1a/GhAGO1d	Segmental	0.0373434	0.0711778	0.52465	13.688
GhAGO1a/GhAGO1b	Segmental	0.0876013	0.408322	0.21454	78.524
GhAGO10b/GhAGO10d	Segmental	0.0126485	0.0392098	0.322585	7.54
GhAGO1b/GhAGO1d	Segmental	0.0558	0.374835	0.148866	72.084
GhAGO1b/GhAGO1e	Segmental	0.00922895	0.0699588	0.13192	13.454
GhAGO7a/GhAGO7c	Segmental	0.0655994	0.550991	0.119057	105.96
GhAGO7a/GhAGO7d	Segmental	0.00746493	0.0319035	0.233984	6.135
GhAGO4c/GhAGO4d	Segmental	0.0652829	0.747389	0.0873479	143.729
GhAGO7c/GhAGO7d	Segmental	0.060631	0.564574	0.107392	108.572
GhAGO1d/GhAGO1e	Segmental	0.0569681	0.380581	0.149687	73.189
GhAGO10c/GhAGO10d	Segmental	0.0403488	0.492775	0.0818808	94.764
GhAGO5a/GhAGO5b	Tandem	0.0374065	0.0624777	0.598717	12.015
GhAGO5c/GhAGO5d	Tandem	0.0835829	0.101924	0.820052	19.601
Note: Ka and Ks indicate nonsynonymous and synonymous substition rates, respectively. Ka/Ks is used to determine the selective pressure or strength after duplication. Ka/Ks values that =1, > 1 or < 1 indicate neutral, positive, and purifying selection, respectively. The duplication date (Mya) were calculated using the formula: T = Ks/2λ × 10-6, where λ = 2.6 × 10-9.
