# Supplementary material for: Genome-Wide Identification and Expression Analyses of the Cotton AGO Genes and Their Potential Roles in Fiber Development and Stress Response
Source: Genes (Basel). 2022 Aug 20;13(8):1492. doi: 10.3390/genes13081492 (PMC9408788; doi:10.3390/genes13081492)
Supplement: Supplementary file 1 [file genes-13-01492-s001.zip › Table S5.xlsx]

## Sheet: Sheet1
Gene Name	Group	D760	D845	H986	H798
GhAGO1a	AGO1	D	D	H	H
GhAGO1b	AGO1	D	D	H	H
GhAGO1c	AGO1	D	D	H	H
GhAGO1d	AGO1	D	D	H	H
GhAGO1e	AGO1	D	D	H	H
GhAGO2a	ZIPPY	D	D	D	H
GhAGO2d	ZIPPY	D	D	D	H
GhAGO4a	AGO4	D	D	H	P
GhAGO4b	AGO4	D	D	H	P
GhAGO4c	AGO4	D	D	H	P
GhAGO4d	AGO4	D	D	H	P
GhAGO5a	MEL1	D	A	H	H
GhAGO5b	MEL1	D	D	H	H
GhAGO5c	MEL1	D	/	/	R
GhAGO5d	MEL1	C	D	H	D
GhAGO5e	MEL1	D	D	H	H
GhAGO6a	AGO4	D	D	H	P
GhAGO6d	AGO4	D	D	H	P
GhAGO7a	ZIPPY	D	D	H	H
GhAGO7b	ZIPPY	D	D	H	H
GhAGO7c	ZIPPY	D	D	H	H
GhAGO7d	ZIPPY	D	D	H	H
GhAGO10a	AGO1	D	D	H	H
GhAGO10b	AGO1	D	D	H	H
GhAGO10c	AGO1	D	D	H	H
GhAGO10d	AGO1	D	D	H	H
GhPNH1a	AGO1	D	D	H	H
GhPNH1d	AGO1	D	D	H	H
AtAGO1	AGO1	D	D	H	H
AtAGO2	ZIPPY	D	D	D	H
AtAGO3	ZIPPY	D	D	D	H
AtAGO4	AGO4	D	D	H	S
AtAGO5	MEL1	D	D	H	H
AtAGO6	AGO4	D	D	H	P
AtAGO7	ZIPPY	D	D	H	H
AtAGO8	AGO4	D	D	H	P
AtAGO9	AGO4	D	D	H	R
AtAGO10	AGO1	D	D	H	H
